# Supplementary material for: Tannic Acid Induces Intestinal Dysfunction and Intestinal Microbial Dysregulation in Brandt’s Voles (Lasiopodomys brandtii)
Source: Animals (Basel). 2023 Feb 7;13(4):586. doi: 10.3390/ani13040586 (PMC9951651; doi:10.3390/ani13040586)
Supplement: Supplementary file 1 [file animals-13-00586-s001.zip]

Archive with 1 entries (1 files):
- animals-2075983-supplementary materials.pdf
